# Supplementary material for: MeSH-Informed Enrichment Analysis and MeSH-Guided Semantic Similarity Among Functional Terms and Gene Products in Chicken
Source: G3 (Bethesda). 2016 Jun 2;6(8):2447–53. doi: 10.1534/g3.116.031096 (PMC4978898; doi:10.1534/g3.116.031096)
Supplement: Supplemental Material [file supp_g3.116.031096_FileS1.zip]

Archive with 1 entries (1 files):
- FileS1.html
